# Supplementary material for: Metabolic Potential of Microbial Communities in the Hypersaline Sediments of the Bonneville Salt Flats
Source: mSystems. 2022 Nov 15;7(6):e00846-22. doi: 10.1128/msystems.00846-22 (PMC9765009; doi:10.1128/msystems.00846-22)
Supplement: DATA SET S1 [file msystems.00846-22-s0006.xlsx]

## Sheet: Table S1
TABLE S1 Overview of the BSF metagenomic assemblies used in this study, including quality measurements, number of contigs, and number of predicted proteins per assembly.
Sample	Mineralogical Group	Paired Reads	% Reads Mapped	# Contigs	N50	Max Length (bp)	# Predicted Proteins	# Known Functions	% Unknown Functions
D12B.1	1	27028379	73.27	480395	1609	152799	772263	221411	71.33
D12B.2	2	36398584	76.72	529453	1867	232657	873020	265247	69.62
D67B.1	1	36944236	79.68	551915	1851	110939	926130	274266	70.39
D67B.2	2	41065986	71.34	718467	1950	248332	1222333	387170	68.33
D29.1	1	27262857	75.68	431625	2162	231711	723205	235225	67.47
D29.2	2	31153558	68.34	514747	1772	231545	831006	271565	67.32
D33.1	1	31759001	78.86	503866	2222	222646	864854	272038	68.55
D33.2	2	30502979	71.02	556953	1880	183134	930075	289647	68.86
D35.1	1	53706656	75.09	795975	2322	223962	1369835	434454	68.28
D35.2	3	44663651	74.56	768295	1461	88995	1212160	325402	73.16
D35.3	3	54664207	70.81	1046983	1281	232405	1610078	369933	77.02
D56.1	1	35366014	77.89	554687	2239	231467	961743	303059	68.49
D56.2	3	25485574	67.47	497380	1467	205540	775528	196824	74.62
D56.3	3	43499921	72.23	733529	1982	206649	1236617	394497	68.1
D46.1	1	45073753	77.47	802472	1481	521643	1298167	357923	72.43
D46.2	2	32815788	65.5	660420	1479	162191	1060402	302249	71.5

## Sheet: Table S2
TABLE S2 Summary table with completion and contamination of the BSF MAGs used in this study (as determined through checkM).
BinSanity Bin Id	GTDB-Tk Classify Results	Bin ID	Completeness	Contamination	Strain Heterogeneity
BinSanityLC-kmean-bin_57-bin_0-refined_5	d__Archaea; p__Halobacterota; c__Halobacteria; o__Halobacteriales; f__; g__; s__	Halobacteriales.1	92	5.46	35.29
BinSanityLC-kmean-bin_45-bin_0-refined_15	d__Archaea; p__Halobacterota; c__Halobacteria; o__Halobacteriales; f__; g__; s__	Halobacteriales.2	62	6.07	40.74
BinSanityLC-kmean-bin_57-bin_0-refined_8	d__Archaea; p__Halobacterota; c__Halobacteria; o__Halobacteriales; f__; g__; s__	Halobacteriales.3	47	0	0
BinSanityLC-kmean-bin_35-bin_0-refined_4	d__Archaea; p__Halobacterota; c__Halobacteria; o__Halobacteriales; f__Haloarculaceae; g__; s__	Haloarculaceae.1	90	13.91	15.79
BinSanityLC-kmean-bin_36-bin_0-refined_3	d__Archaea; p__Halobacterota; c__Halobacteria; o__Halobacteriales; f__Haloarculaceae; g__; s__	Haloarculaceae.2	71	11.17	13.95
BinSanityLC-kmean-bin_44-bin_0-refined_5	d__Archaea; p__Halobacterota; c__Halobacteria; o__Halobacteriales; f__Haloarculaceae; g__; s__	Haloarculaceae.3	67	6.81	25
BinSanityLC-kmean-bin_61-bin_0-refined_12	d__Archaea; p__Halobacterota; c__Halobacteria; o__Halobacteriales; f__Haloarculaceae; g__Halovenus; s__	Halovenus	67	8.27	46.43
BinSanityLC-kmean-bin_53-bin_0-refined_1	d__Archaea; p__Halobacterota; c__Halobacteria; o__Halobacteriales; f__Haloarculaceae; g__QS-1-69-70; s__	Haloarculaceae.4	87	3.97	18.18
BinSanityLC-kmean-bin_18-bin_0-refined_0	d__Archaea; p__Halobacterota; c__Halobacteria; o__Halobacteriales; f__Haloarculaceae; g__SW-9-67-25; s__	Haloarculaceae.5	90	5.48	52.38
BinSanityLC-kmean-bin_53-bin_0-refined_2	d__Archaea; p__Halobacterota; c__Halobacteria; o__Halobacteriales; f__Haloferacaceae; g__; s__	Haloferacaceae.1	80	2.31	60
BinSanityLC-kmean-bin_45-bin_0-refined_6	d__Archaea; p__Halobacterota; c__Halobacteria; o__Halobacteriales; f__Haloferacaceae; g__; s__	Haloferacaceae.2	49	0.38	0
BinSanityLC-kmean-bin_45-bin_0-refined_10	d__Archaea; p__Halobacterota; c__Halobacteria; o__Halobacteriales; f__Haloferacaceae; g__; s__	Haloferacaceae.3	48	1.2	0
BinSanityLC-kmean-bin_14-bin_0-refined_8	d__Archaea; p__Halobacterota; c__Methanosarcinia; o__Methanosarcinales; f__Methanosarcinaceae; g__Methanohalobium; s__	Methanohalobium	99	0.65	0
BinSanityLC-kmean-bin_57-bin_0-refined_3	d__Archaea; p__Nanohaloarchaeota; c__Nanosalinia; o__Nanosalinales; f__; g__; s__	Nanosalinales	56	0.93	0
BinSanityLC-kmean-bin_14-bin_0-refined_6	d__Archaea; p__Thermoplasmatota; c__; o__; f__; g__; s__	Thermoplasmatota.1	52	1.6	0
BinSanityLC-kmean-bin_14-bin_0-refined_12	d__Archaea; p__Thermoplasmatota; c__SW-10-69-26; o__; f__; g__; s__	Thermoplasmatota.2	57	0.8	0
BinSanityLC-kmean-bin_44-bin_0-refined_1	d__Bacteria; p__Bacteroidota; c__Bacteroidia; o__Bacteroidales; f__UBA12077; g__; s__	Bacteroidales	76	8.46	48
BinSanityLC-kmean-bin_57-bin_0-refined_4	d__Bacteria; p__Bacteroidota; c__Bacteroidia; o__Flavobacteriales; f__PHOS-HE28; g__; s__	Flavobacteriales	58	5.25	88.24
BinSanityLC-kmean-bin_85-bin_0	d__Bacteria; p__Bacteroidota; c__Rhodothermia; o__Rhodothermales; f__Salinibacteraceae; g__Salinivenus; s__	Salinivenus	96	4.55	15.79
BinSanityLC-kmean-bin_28-bin_0-refined_2	d__Bacteria; p__Bipolaricaulota; c__Bipolaricaulia; o__RBG-16-55-9; f__RBG-16-55-9; g__; s__	Bipolaricaulia	83	11.76	100
BinSanityLC-kmean-bin_24-bin_0-refined_1	d__Bacteria; p__Cyanobacteria; c__Cyanobacteriia; o__Cyanobacteriales; f__Rubidibacteraceae; g__Halothece; s__	Halothece	87	2.9	83.33
BinSanityLC-kmean-bin_44-bin_0-refined_9	d__Bacteria; p__Firmicutes_F; c__Halanaerobiia; o__Halanaerobiales; f__; g__; s__	Halanerobiales	64	3.02	0
BinSanityLC-kmean-bin_13-bin_0-refined_3	d__Bacteria; p__Myxococcota; c__Bradimonadia; o__Bradymonadales; f__Bradymonadaceae; g__; s__	Bradymonadaceae	53	1.94	0
BinSanityLC-kmean-bin_24-bin_0-refined_5	d__Bacteria; p__Patescibacteria; c__Paceibacteria; o__SW-4-49-11; f__SW-4-49-11; g__SW-4-49-11; s__	Paceibacteria	80	2.59	100
BinSanityLC-kmean-bin_73-bin_0-refined_4	d__Bacteria; p__Proteobacteria; c__Alphaproteobacteria; o__UBA6615; f__; g__; s__	Alphaproteobacteria	47	1.3	100
BinSanityLC-kmean-bin_55-bin_0-refined_6	d__Bacteria; p__Proteobacteria; c__Gammaproteobacteria; o__Thiohalorhabdales; f__Thiohalorhabdaceae; g__Thiohalorhabdus; s__	Thiohalorhabdaceae.1	80	0.89	0
BinSanityLC-kmean-bin_92-bin_0-refined_3	d__Bacteria; p__Proteobacteria; c__Gammaproteobacteria; o__Thiohalorhabdales; f__Thiohalorhabdaceae; g__Thiohalorhabdus; s__	Thiohalorhabdaceae.2	59	3.41	66.67
BinSanityLC-kmean-bin_92-bin_0-refined_6	d__Bacteria; p__Verrucomicrobiota; c__Verrucomicrobiae; o__Pedosphaerales; f__AV2; g__; s__	Pedosphaerales	74	3.38	0
*Completeness, Contamination, and Strain Heterogeneity Determined by CheckM

## Sheet: Table S3
TABLE S3 Genomic organization of aerobic CODH (cox) genes in the BSF MAGs and their associated enzyme form.
Bin ID	Operon Order on Contigs	Form
Halobacteriales.2	coxSL, coxLM	Infer form II
Halobacteriales.3	none	form II or mis-annotated
Haloarculaceae.1	coxLM	form II
Haloarculaceae.2	coxGSL, coxMS, coxLM	Infer both
Haloarculaceae.5	coxSLM, coxMSL, coxGMSL	form I, form II
Halanerobiales	coxMS, coxMSMS, coxMS, coxMS	Infer form I missing coxL

## Sheet: Table S4
TABLE S4 Table of average nucleotide identity (ANI) results for the haloarchaeal MAGs compared against reference genomes of cultured haloarchaea carboxydovores.
Query	Reference	ANI Estimate	Matches	Total
PCN9.gz_assembly	Haloferacaceae.3	75.5033	51	981
Haloferacaceae.2	Haloarculaceae.1	75.5864	54	416
Haloarculaceae.4	Halovenus	75.5912	76	678
WSH3.gz_assembly	Haloferacaceae.2	75.6237	81	1077
Haloferacaceae.2	WSH3.gz_assembly	75.6309	59	416
WSH3.gz_assembly	Haloferacaceae.3	75.6391	51	1077
Haloarculaceae.3	Haloferacaceae.1	75.6425	52	604
Haloferacaceae.1	Haloarculaceae.3	75.6458	54	713
Halovenus	WSA2.gz_assembly	75.6842	58	605
Haloferacaceae.3	Haloarculaceae.4	75.6976	57	347
Haloarculaceae.4	Haloferacaceae.3	75.7592	57	678
Haloarculaceae.1	Haloferacaceae.1	75.7632	92	953
Halovenus	Haloarculaceae.2	75.7656	56	605
Haloarculaceae.2	Halobacteriales.2	75.7952	66	663
Halobacteriales.2	Haloarculaceae.2	75.8023	68	686
Haloarculaceae.2	Halovenus	75.8058	61	663
Halobacteriales.2	Haloarculaceae.1	75.8343	65	686
WSA2.gz_assembly	Haloarculaceae.3	75.8417	118	1248
Haloarculaceae.3	WSA2.gz_assembly	75.8542	121	604
Haloarculaceae.1	Halobacteriales.2	75.8638	64	953
WSA2.gz_assembly	Halovenus	75.8747	67	1248
Haloarculaceae.5	Halobacteriales.2	75.8963	77	824
Halovenus	Haloarculaceae.4	75.9099	64	605
Haloferacaceae.3	WSA2.gz_assembly	75.9147	84	347
WSA2.gz_assembly	Haloferacaceae.3	75.9204	93	1248
PCN9.gz_assembly	Halovenus	75.9496	75	981
Halobacteriales.2	Haloarculaceae.5	75.9543	87	686
WSA2.gz_assembly	Halobacteriales.2	75.9709	104	1248
Haloferacaceae.2	Haloarculaceae.5	75.9789	57	416
Haloarculaceae.1	Haloferacaceae.2	75.9804	54	953
Halobacteriales.2	Haloferacaceae.1	75.9858	60	686
PCN9.gz_assembly	Halobacteriales.2	75.996	70	981
Haloferacaceae.2	Haloarculaceae.4	76.0114	57	416
Halobacteriales.2	Haloarculaceae.4	76.0409	81	686
Haloferacaceae.1	Halobacteriales.2	76.0496	53	713
Haloarculaceae.4	Halobacteriales.2	76.0591	70	678
Halobacteriales.2	PCN9.gz_assembly	76.067	58	686
Halobacteriales.2	WSA2.gz_assembly	76.0745	101	686
Haloarculaceae.4	Haloferacaceae.2	76.1068	60	678
Haloarculaceae.3	Haloarculaceae.4	76.1343	124	604
PCN9.gz_assembly	Haloarculaceae.3	76.1655	107	981
PCN9.gz_assembly	Haloarculaceae.2	76.2202	157	981
Haloarculaceae.2	Haloferacaceae.1	76.2264	100	663
Haloarculaceae.5	Haloferacaceae.2	76.2338	55	824
Haloarculaceae.2	PCN9.gz_assembly	76.2443	159	663
Haloferacaceae.1	Haloarculaceae.1	76.2665	95	713
WSH3.gz_assembly	Halobacteriales.2	76.2729	94	1077
Haloferacaceae.1	Haloarculaceae.2	76.2759	94	713
PCN9.gz_assembly	Haloferacaceae.1	76.276	164	981
Halovenus	PCN9.gz_assembly	76.3011	66	605
Haloarculaceae.3	PCN9.gz_assembly	76.3024	103	604
Haloarculaceae.4	Haloarculaceae.3	76.3097	119	678
PCN9.gz_assembly	Haloferacaceae.2	76.3385	78	981
Haloarculaceae.2	WSA2.gz_assembly	76.3494	195	663
Halovenus	Haloarculaceae.5	76.3631	89	605
Halobacteriales.2	WSH3.gz_assembly	76.3671	83	686
Haloarculaceae.5	Halovenus	76.3789	92	824
WSA2.gz_assembly	Haloarculaceae.2	76.4137	209	1248
Haloarculaceae.5	Haloferacaceae.1	76.4297	99	824
Haloferacaceae.2	PCN9.gz_assembly	76.4777	61	416
Haloferacaceae.1	PCN9.gz_assembly	76.5038	147	713
PCN9.gz_assembly	Haloarculaceae.1	76.5093	226	981
Halovenus	Haloarculaceae.1	76.5207	76	605
Haloferacaceae.1	Haloarculaceae.5	76.5286	91	713
Haloferacaceae.1	WSH3.gz_assembly	76.5404	121	713
WSH3.gz_assembly	Haloferacaceae.1	76.5728	136	1077
WSH3.gz_assembly	Haloarculaceae.2	76.5878	217	1077
Haloarculaceae.3	Haloarculaceae.2	76.6097	124	604
Haloarculaceae.2	Haloarculaceae.3	76.6156	108	663
Haloferacaceae.1	Haloarculaceae.4	76.623	182	713
Haloarculaceae.1	PCN9.gz_assembly	76.6728	220	953
PCN9.gz_assembly	WSH3.gz_assembly	76.688	189	981
Haloarculaceae.4	Haloferacaceae.1	76.6991	166	678
Haloarculaceae.1	WSA2.gz_assembly	76.7738	235	953
Haloarculaceae.2	WSH3.gz_assembly	76.7878	201	663
WSA2.gz_assembly	Haloarculaceae.1	76.8051	263	1248
Haloarculaceae.1	Haloarculaceae.3	76.8539	153	953
WSA2.gz_assembly	Haloarculaceae.5	76.8577	265	1248
WSH3.gz_assembly	PCN9.gz_assembly	76.8622	178	1077
Haloarculaceae.1	Halovenus	76.8764	81	953
PCN9.gz_assembly	Haloarculaceae.5	76.9259	233	981
Haloarculaceae.3	Haloarculaceae.1	76.9321	154	604
PCN9.gz_assembly	Haloarculaceae.4	76.9435	259	981
Haloferacaceae.2	WSA2.gz_assembly	76.9708	128	416
Haloferacaceae.1	Haloferacaceae.3	76.9895	96	713
Haloarculaceae.4	PCN9.gz_assembly	76.9934	249	678
Haloarculaceae.2	Haloarculaceae.4	77.0054	206	663
WSA2.gz_assembly	WSH3.gz_assembly	77.0281	287	1248
Haloarculaceae.5	WSA2.gz_assembly	77.0404	254	824
Haloarculaceae.4	Haloarculaceae.2	77.0858	218	678
WSA2.gz_assembly	Haloferacaceae.2	77.0998	144	1248
WSH3.gz_assembly	WSA2.gz_assembly	77.1226	281	1077
Haloarculaceae.4	Haloarculaceae.1	77.151	233	678
WSH3.gz_assembly	Haloarculaceae.4	77.1535	256	1077
Haloarculaceae.1	Haloarculaceae.4	77.2056	233	953
Haloarculaceae.4	WSH3.gz_assembly	77.2218	234	678
Haloferacaceae.3	Haloferacaceae.1	77.2904	98	347
WSH3.gz_assembly	Haloarculaceae.3	77.3682	184	1077
Haloarculaceae.1	Haloarculaceae.2	77.374	175	953
WSA2.gz_assembly	Haloferacaceae.1	77.3798	299	1248
Haloarculaceae.2	Haloarculaceae.1	77.4171	173	663
Haloarculaceae.5	PCN9.gz_assembly	77.4383	202	824
Haloarculaceae.3	WSH3.gz_assembly	77.4672	175	604
Haloferacaceae.1	WSA2.gz_assembly	77.4823	282	713
Haloarculaceae.5	Haloarculaceae.3	77.5149	163	824
WSA2.gz_assembly	Haloarculaceae.4	77.5401	334	1248
Haloarculaceae.4	WSA2.gz_assembly	77.5402	325	678
WSH3.gz_assembly	Haloarculaceae.1	77.6034	272	1077
WSH3.gz_assembly	Haloarculaceae.5	77.654	273	1077
Haloarculaceae.4	Haloarculaceae.5	77.6572	243	678
Haloarculaceae.5	Haloarculaceae.4	77.6658	245	824
Haloarculaceae.3	Haloarculaceae.5	77.6723	164	604
Haloarculaceae.1	WSH3.gz_assembly	77.7218	250	953
PCN9.gz_assembly	WSA2.gz_assembly	77.7903	357	981
Haloferacaceae.1	Haloferacaceae.2	77.7996	147	713
Haloferacaceae.2	Haloferacaceae.1	77.8223	144	416
Haloarculaceae.5	WSH3.gz_assembly	77.9163	272	824
WSA2.gz_assembly	PCN9.gz_assembly	77.93	348	1248
Haloarculaceae.1	Haloarculaceae.5	78.4522	267	953
Haloarculaceae.5	Haloarculaceae.1	78.6182	271	824
Halovenus	WSH3.gz_assembly	79.7953	340	605
WSH3.gz_assembly	Halovenus	79.933	331	1077
Halovenus	Haloarculaceae.3	81.4079	105	605
Haloarculaceae.3	Halovenus	81.5705	111	604
Haloarculaceae.5	Haloarculaceae.2	85.8727	359	824
Haloarculaceae.2	Haloarculaceae.5	85.9246	370	663

## Sheet: Table S5
TABLE S5 BLAST results for nitrogenase genes in the BSF metagenomes. Best BLAST hit reported here was determined by highest bit score and lowest e-value.
Gene ID	Gene	Best BLAST Hit	Acession #	% ID	E-value
12B.1 Metagenome (Surface Halite)
c_000000339582_1	nifD	Chloroflexaceae bacterium (stromatolite metagenome)	NJN65560.1	56.36	1e-138
c_000000029304_3	nifD	Chloroflexaceae bacterium (stromatolite metagenome)	NJN65560.1	57.2	3e-100
c_000000286385_1	nifD	Chloroflexaceae bacterium (stromatolite metagenome)	NJN65560.1	55.86	2e-129
c_000000146019_1	nifH	Halorhodospira halochloris	BAU57913.1	84.11	5e-89
c_000000150855_1	nifH	Roseiflexus sp. RS-1	WP_011955961.1	75.68	3e-99
c_000000412048_2	nifH	Roseiflexus castenholzii	WP_012122497.1	70.09	4e-44
c_000000419371_3	nifH	Roseiflexus sp. RS-1	WP_011955961.1	72.69	2e-142
c_000000029304_2	nifK	archaeon BMS3Bbin16	GBE57063.1	54.3	0
c_000000266741_1	nifK	archaeon BMS3Abin16	GBE18617.1	56.92	8e-50
c_000000348638_1	nifk	archaeon BMS3Abin16	GBE18617.1	54.92	1e-40
c_000000476483_1	nifk	archaeon BMS3Bbin16	GBE57063.1	56.07	2e-32
67B.1 Metagenome (Surface Halite)
c_000000142325_1	nifD	Rhodovibrio salinarum	WP_027289759.1	90.7	1e-47
12B.2 Metagenome (Gypsum)
c_000000324579_1	nifD	Rhodovibrio salinarum	WP_027289759.1	84.58	0
c_000000324579_2	nifH	Rhodoplanes serenus	WP_155481001.1	81.82	1e-16
c_000000210854_1	nifH	Rhodovibrio salinarum	WP_027289758.1	90.87	1e-154
c_000000219157_1	nifk	Rhodovibrio salinarum	WP_027289760.1	83.64	7e-134
33.2 Metagenome (Gypsum)
c_000000151043_1	nifD	Deltaproteobacteria bacterium (wastewater metagenome)	NCC26223.1	78	3e-143
c_000000156957_1	nifD	Desulfovibrio brasiliensis	WP_054649226.1	78.31	4e-38
c_000000055755_1	nifH	Desulfobulbus sp. Tol-SR	KGO35492.1	88.89	3e-49
c_000000074817_2	nifH	Deltaproteobacteria bacterium (wastewater metagenome)	NCC25938.1	82.78	2e-170
c_000000066890_1	nifk	Desulfovibrio gilichinskyi	WP_085099001.1	78.9	1e-59
c_000000105010_1	nifk	Desulfocurvus vexinensis	WP_028586618.1	82.76	2e-49
35.2 Metagenome (Lower Halite)
c_000000163780_1	nifD	Candidatus Electrothrix aarhusiensis (Desulfbulbaceae)	RWX47654.1	71.17	9e-85
c_000000144626_1	nifD	Rhodovibrio salinarum	WP_027289759.1	83.33	2e-96
c_000000242108_1	nifk	Halorhodospira halophila	WP_011813089.1	76.42	2e-53

## Sheet: Table S6
TABLE S6 BLAST results for dsrAB genes in the BSF metagenomes. Best BLAST hit reported here was determined by highest bit score and lowest e-value.
Gene ID	Gene Name	Best BLAST Hit	Acession #	% ID	E-value
12B.2 Metagenome (Gypsum)
c_000000000782_2	dsrA	uncultured Desulfohalobiaceae bacterium (MgCl2-containing environments)	ABD38984.1	87.805	2.23e-20
c_000000000782_1	dsrB	Desulfovermiculus halophilus	WP_027370030.1	81.05	0
c_000000307376_1	dsrB	Desulfovermiculus halophilus	WP_027370031.1	79.487	1.72e-113
67B.2 Metagenome (Gypsum)
c_000000052251_1	dsrA	uncultured sulfate-reducing bacterium (Mediterranean solar saltern)	ACM45532.1	95.489	4.3e-89
c_000000096034_1	dsrA	Betaproteobacteria bacterium (groundwater environment)	MBI3042764.1	61.224	8.99e-34
c_000000263801_1	dsrA	uncultured sulfate-reducing bacterium (Mediterranean solar saltern)	ACM45532.1	91.71	3.68e-128
c_000000328055_1	dsrA	Desulfovermiculus halophilus	WP_027370030.1	84.516	5.5e-80
c_000000431746_4	dsrA	uncultured Desulfohalobiaceae bacterium (MgCl2-containing environments)	ABD38987.1	98	1.04e-25
c_000000552184_1	dsrA	Desulfovermiculus halophilus	WP_027370030.1	83.133	4.03e-144
c_000000263801_2	dsrB	Desulfovermiculus halophilus	WP_027370031.1	82.544	0
c_000000423115_1	dsrB	Gammaproteobacteria bacterium HGW-Gammaproteobacteria-1 (groundwater metagenome)	PKM45266.1	78.431	4.51e-55
c_000000431746_3	dsrB	Desulfovermiculus halophilus	WP_027370031.1	84.557	0
c_000000652016_2	dsrB	Candidatus Reidiella endopervernicosa	WP_078483318.1	74.638	5.54e-71
29.2 Metagenome (Gypsum)
c_000000349271_2	dsrA	Desulfovermiculus halophilus	WP_027370030.1	81.507	0
c_000000158655_1	dsrB	Desulfovermiculus halophilus	WP_027370031.1	78.824	6.07e-42
c_000000349271_1	dsrB	Desulfovermiculus halophilus	WP_027370031.1	83.578	0
33.2 Metagenome (Gypsum)
c_000000095341_6	dsrA	Desulfovermiculus halophilus	WP_027370030.1	81.735	0
c_000000115348_1	dsrA	uncultured sulfate-reducing bacterium (Mediterranean solar saltern)	ACM45532.1	98.013	1.01e-103
c_000000154383_1	dsrA	Desulfovermiculus halophilus	WP_027370030.1	84.131	0
c_000000440998_1	dsrA	uncultured sulfate-reducing bacterium (Mediterranean solar saltern)	ACM45532.1	94.841	7.52e-179
c_000000470085_1	dsrA	Desulfovermiculus halophilus	WP_027370030.1	83.784	2.9e-75
c_000000095341_7	dsrB	Desulfovermiculus halophilus	WP_027370031.1	82.544	0
c_000000099172_1	dsrB	Desulfovibrionales bacterium (anaerobic digester metagenome)	NLW80111.1	84.706	1.53e-50
c_000000115348_2	dsrB	uncultured sulfate-reducing bacterium (Mediterranean solar saltern)	ACM45533.1	94.924	2.14e-142
c_000000138427_1	dsrB	Desulfovermiculus halophilus	WP_027370031.1	83.465	2.03e-73
c_000000182614_1	dsrB	Desulfovermiculus halophilus	WP_027370031.1	84.255	1.03e-150
35.1 Metagenome (Surface Halite)
c_000000234629_1	dsrA	Halorhodospira halophila	WP_201171943.1	90.323	0
c_000000667957_1	dsrA	Thiobacillus denitrificans	WP_011311881.1	70.27	1.11e-29
c_000000698539_6	dsrA	Desulfovermiculus halophilus	WP_027370030.1	81.735	0
c_000000698539_5	dsrB	Desulfovermiculus halophilus	WP_027370031.1	82.045	0
35.2 Metagenome (Lower Halite)
c_000000146673_4	dsrA	uncultured sulfate-reducing bacterium (Mediterranean solar saltern)	ACM45532.1	93.214	0
c_000000196400_16	dsrA	Desulfovermiculus halophilus	WP_027370030.1	81.34	1.94e-113
c_000000146673_3	dsrB	Desulfovermiculus halophilus	WP_027370031.1	82.294	0
c_000000507418_1	dsrB	uncultured sulfate-reducing bacterium (Mediterranean solar saltern)	ACM45525.1	94.624	1.53e-129
35.3 Metagenome (Lower Halite)
c_000000154008_1	dsrA	Desulfovermiculus halophilus	WP_027370030.1	82.609	3.86e-146
c_000000154017_1	dsrA	Desulfovermiculus halophilus	WP_027370030.1	86.611	7.69e-144
c_000000699647_1	dsrA	uncultured sulfate-reducing bacterium (Mediterranean solar saltern)	ACM45524.1	93.798	6.79e-83
c_000000614952_1	dsrB	uncultured sulfate-reducing bacterium (Mediterranean solar saltern)	ACM45543.1	85.143	2.36e-110
c_000000743744_3	dsrB	Desulfovermiculus halophilus	WP_027370031.1	83.399	6.52e-160
56.2 Metagenome (Lower Halite)
c_000000223435_2	dsrA	Desulfohalobium retbaense	WP_015750705.1	80.899	6.03e-90
c_000000481738_1	dsrA	uncultured sulfate-reducing bacterium (Mediterranean solar saltern)	ACM45532.1	90.526	1.36e-55
c_000000296478_1	dsrB	Desulfovibrio sp. (anaerobic digester metagenome)	NMC50171.1	82	5.35e-58
c_000000481738_2	dsrB	uncultured sulfate-reducing bacterium (Mediterranean solar saltern)	ACM45535.1	86.512	1.81e-142
56.3 Metagenome (Lower Halite)
c_000000266214_1	dsrA	Desulfonatronovibrio magnus	WP_045212625.1	82.639	5.23e-68
c_000000310384_1	dsrA	uncultured sulfate-reducing bacterium (Mediterranean solar saltern)	ACM45532.1	90	6.89e-73
c_000000083255_1	dsrB	Candidatus Reidiella endopervernicosa	WP_078483318.1	75	8.36e-34
c_000000129612_1	dsrB	Sulfurifustis variabilis	WP_096457663.1	77.348	2.88e-103
c_000000310384_2	dsrB	uncultured sulfate-reducing bacterium (Mediterranean solar saltern)	ACM45533.1	89.706	1.46e-41
46.2 Metagenome (Gypsum)
c_000000109617_1	dsrA	uncultured prokaryote (GSL sediments)	ABD46878.1	94.958	8.99e-78
c_000000109642_9	dsrA	Desulfovermiculus halophilus	WP_027370030.1	81.579	3.78e-154
c_000000123025_2	dsrA	Desulfomicrobium norvegicum	WP_092194128.1	74.576	2.38e-23
c_000000169346_1	dsrA	Gammaproteobacteria bacterium (hydrothermal sediment)	RKZ39678.1	72.678	8.41e-96
c_000000196300_1	dsrA	uncultured sulfate-reducing bacterium (Mediterranean solar saltern)	ACM45532.1	97.143	1.23e-94
c_000000206341_1	dsrA	Desulfonatronovibrio magnus	WP_045212625.1	83.333	6.74e-35
c_000000225585_8	dsrA	uncultured sulfate-reducing bacterium (Mediterranean solar saltern)	ACM45532.1	91.365	0
c_000000388521_2	dsrA	uncultured sulfate-reducing bacterium (Mediterranean solar saltern)	ACM45532.1	95.652	4.07e-39
c_000000388564_2	dsrA	Desulfovermiculus halophilus	WP_027370030.1	82.877	0
c_000000442685_1	dsrA	uncultured sulfate-reducing bacterium (Mediterranean solar saltern)	ACM45532.1	99.057	2.05e-70
c_000000483844_2	dsrA	uncultured microorganism (hydrothermal fluid)	AJA06229.1	62.903	2.71e-20
c_000000537023_1	dsrA	Archaeoglobaceae archaeon (Mid-Cayman Rise Vent Fluids)	HID42311.1	68.77	6e-168
c_000000544283_1	dsrA	uncultured prokaryote (GSL sediments)	ABD46878.1	93.45	3.67e-161
c_000000544595_1	dsrA	uncultured prokaryote (GSL sediments)	ABD46870.1	93.023	2.23e-81
c_000000655084_1	dsrA	uncultured prokaryote (GSL sediments)	ABD46878.1	91.818	6.03e-69
c_000000069099_1	dsrB	Archaeoglobus sp. (hot spring sediment)	HGQ78171.1	76.033	5.44e-63
c_000000122840_1	dsrB	Betaproteobacteria bacterium (soil metagenome)	HAN56732.1	75.806	3.7e-26
c_000000225585_7	dsrB	Desulfovermiculus halophilus	WP_027370031.1	82.544	0
c_000000276611_1	dsrB	Magnetococcales bacterium (lake sediments)	MBF0613955.1	73.786	2.98e-48
c_000000312408_3	dsrB	Desulfobacteraceae bacterium SEEP-SAG9 (marine sediment)	PQP34394.1	87.273	5.54e-31
c_000000388521_1	dsrB	uncultured sulfate-reducing bacterium (Mediterranean solar saltern)	ACM45525.1	94.286	6.1e-96
c_000000388564_1	dsrB	uncultured sulfate-reducing bacterium (Mediterranean solar saltern)	ACM45533.1	95	4.59e-96
c_000000483844_1	dsrB	uncultured microorganism (hydrothermal fluid)	AJA06230.1	61.224	2.29e-64
c_000000539054_3	dsrB	Desulfovermiculus halophilus	WP_027370031.1	86.093	0
c_000000545959_1	dsrB	Desulfovibrio ferrophilus	WP_126380811.1	84.685	6.96e-65
c_000000658443_1	dsrB	Desulfohalophilus alkaliarsenatis	AFJ04155.1	88.462	3.42e-63
