# Supplementary material for: Metabolic Potential of Microbial Communities in the Hypersaline Sediments of the Bonneville Salt Flats
Source: mSystems. 2022 Nov 15;7(6):e00846-22. doi: 10.1128/msystems.00846-22 (PMC9765009; doi:10.1128/msystems.00846-22)
Supplement: DATA SET S2 [file msystems.00846-22-s0004.xlsx]

## Sheet: a
DATA SET S2 a) Environmental measurements of brine at each sampling site. b) Functional read abundance for genes of interest in each assembly, normalized as transcripts per million (TPM).
						field parameters					dissolved ionic consituents										metadata
					g/mL	deg C		uS/cm @25C		std units	mg/l	mg/l	mg/l	mg/l	mg/l	mg/l	mg/l	mg/l	per mil	per mil
Site ID	Longitude	Latitude	Date	Depth to water (m)	Density (~20 C)	Temperature, water	DO_percent	Specific conductance	C (conductance	pH	Bicarbonate	Calcium	Chloride	Magnesium	Potassium	Sodium	Sulfate	Total dissolved solids	Deuterium/Hydrogen ratio	Oxygen-18/Oxygen-16 ratio	Instrumentation	Analytical Lab	Analytical ID	comment (combine some of this into sample type)	SampleType	data source link	data source
D-12B	-113.769	40.8417	2016-09-07	0.203	1.2107	21.7	3.2	227267	217762	6.54	79	1360	169000	3920	6850	105000	5000	291209	-72.5	-5.2	ICP-OES/IC	American West Analytical Labs, SIRFER	D12B	field parameters questionable, turbid water led some unusually high density measurements	Augered pit groundwater		Kipnis et al., 2020; 2016 SCTS - Kipnis 2018
D-29	-113.827	40.8451	2016-09-06	0.178	1.2163	20.3	3	222606	202514	6.72									-72.9	-5.5		SIRFER	D29	field parameters questionable, turbid water led some unusually high density measurements	Augered pit groundwater		2016 SCTS - Kipnis 2018
D-33	-113.848	40.8007	2016-09-06	0.152	1.218	17.8	2.6	222773	189929	6.6	96	1380	200000	6230	8720	102000	5680	324106	-71.8	-5.2	ICP-OES/IC	American West Analytical Labs, SIRFER	D33	field parameters questionable, turbid water led some unusually high density measurements	Augered pit groundwater		2016 SCTS - Kipnis 2018, Kipnis, 2021
D-35	-113.829	40.7842	2016-09-06	0.127	1.2053	21.8	3.3	232071	218158	6.56	71	1280	199000	4730	7960	103000	4780	320821	-72.5	-5.5	ICP-OES/IC	American West Analytical Labs, SIRFER	D35	field parameters questionable, turbid water led some unusually high density measurements	Augered pit groundwater		2016 SCTS - Kipnis 2018, Kipnis, 2021
D-41	-113.871	40.7766	2016-09-06	0.203	1.2364	19.7	2.1	218774	196508	6.69									-70.6	-5.2		SIRFER	D41	field parameters questionable, turbid water led some unusually high density measurements	Augered pit groundwater		2016 SCTS - Kipnis 2018, Kipnis 2021
D-46	-113.902	40.7593	2016-09-06	0.457	1.2635	24.5													-72.9	-4.9		SIRFER	D46	field parameters questionable, turbid water led some unusually high density measurements	Augered pit groundwater		2016 SCTS - Kipnis 2018, Kipnis 2021
D-56	-113.831	40.763	2016-09-07	0.267	1.208	21.9	1.5	221156	2011457	6.56	91	1630	175000	4520	7370	107000	4870	300481	-72.9	-5	ICP-OES/IC	American West Analytical Labs, SIRFER	D58	field parameters questionable, turbid water led some unusually high density measurements	Augered pit groundwater		2016 SCTS - Kipnis 2018, Kipnis 2021
D-67B	-113.798	40.8231	2016-09-05	0.229	1.2067	22.7	5.3	229670	219323	6.48	70	1690	186000	3060	6000	113000	4370	314190	-75	-5.7	ICP-OES/IC	American West Analytical Labs, SIRFER	D68	field parameters questionable, turbid water led some unusually high density measurements	Augered pit groundwater		2016 SCTS - Kipnis 2018, Kipnis et al., 2020; Kipnis, 2021
Data comment					Density values above 1.22 are too high for system, sediment contamination possible			Conductivity meters do not reflect salinity in brines with high salinities. Therefore the conductivites shown here are not reliable.

## Sheet: b
Functional read abundance for genes of interest in each assembly, normalized as transcripts per million (TPM).
KEGG_ID	Name	Definition	Metabolism	12B.1	12B.2	67B.1	67B.2	29.1	29.2	33.1	33.2	35.1	35.2	35.3	56.1	56.2	56.3	46.1	46.2
K00192	cdhA	anaerobic carbon-monoxide dehydrogenase, CODH/ACS complex subunit alpha	Carbon Metabolism	0	0.935415	0	0	0	0	0	2.18594	0	0	0	0	0	0	0	50.6158
K00193	cdhC	acetyl-CoA decarbonylase/synthase, CODH/ACS complex subunit beta	Carbon Metabolism	0	0	0	0.963611	0	0	0	0.929097	0.307161	0	0	0	0	0.513506	0	12.9796
K00194	cdhD_acsD	acetyl-CoA decarbonylase/synthase, CODH/ACS complex subunit delta	Carbon Metabolism	0	0.538443	0	7.78497	0	4.1584	0	98.2869	2.65294	7.58725	10.5868	0	2.29699	2.0017	0	124.94
K00195	cdhB	anaerobic carbon-monoxide dehydrogenase, CODH/ACS complex subunit epsilon	Carbon Metabolism	0	0	0	0	0	0	0	0	0	0	0	0	0	0	0	0.618446
K00196	cooF	anaerobic carbon-monoxide dehydrogenase iron sulfur subunit	Carbon Metabolism	0	1.16213	0	3.96198	0	0	0	1.77504	0	0	6.49961	0	0	0.183752	0	1.93673
K00197	cdhE_acsC	acetyl-CoA decarbonylase/synthase, CODH/ACS complex subunit gamma	Carbon Metabolism	0	1.29192	0	23.4722	0	9.96794	0	30.2087	4.95283	12.8129	18.4673	0	0.793251	0.586962	0	20.4717
K00198	cooS_acsA	anaerobic carbon-monoxide dehydrogenase catalytic subunit	Carbon Metabolism	0.375776	4.58117	0.242601	63.8368	0	43.6718	0	61.1276	15.6796	40.1455	64.4426	0	4.89499	3.78415	0.934403	119.549
K00297	metF_MTHFR	methylenetetrahydrofolate reductase (NADPH)	Carbon Metabolism	1122.27	539.017	342.554	309.866	356.667	769.732	220.577	743.839	267.708	405.118	924.472	815.333	396.182	1026.84	2254.29	756.701
K00625	pta	phosphate acetyltransferase	Carbon Metabolism	0.622963	5.16515	6.08683	23.6792	1.05341	2.18543	0.224585	8.90386	0.423717	1.00605	13.8731	7.58018	0.929817	3.09657	3.77487	20.1534
K00656	pflD	pyruvate formate lyase	Carbon Metabolism	0	11.0783	0	3.88517	0	2.88741	0	7.34948	0.207946	0.793749	6.74546	0	0	0.341935	0.907536	55.6064
K00925	ackA	acetate kinase	Carbon Metabolism	27.4923	32.9051	7.94836	31.2952	39.9624	20.7812	6.28042	14.0164	18.107	12.8053	151.474	15.6226	73.5486	33.7477	94.4553	40.552
K01491	folD	methylenetetrahydrofolate dehydrogenase (NADP+) / methenyltetrahydrofolate cyclohydrolase	Carbon Metabolism	311.647	1845.11	321.186	361.054	492.605	508.294	839.913	1027.17	512.889	619.568	324.981	1827.1	1088.22	628.069	2322.11	308.126
K01601	rbcL	ribulose-bisphosphate carboxylase large chain	Carbon Metabolism	110.607	144.332	44.7302	91.3715	33.3746	104.91	166.119	97.5896	91.7272	176.561	73.4754	108.036	241.983	95.0824	66.8046	206.045
K01602	rbcS	ribulose-bisphosphate carboxylase small chain	Carbon Metabolism	5.45093	12.147	6.80741	9.23374	5.80147	3.66855	1.90005	2.01084	4.96552	9.20986	10.8027	5.51909	12.765	4.2172	26.4125	3.54279
K01938	fhs	formate--tetrahydrofolate ligase	Carbon Metabolism	528.608	852.341	848.304	1033.75	571.933	764.949	279.004	365.529	443.305	261.867	416.478	783.885	155.316	205.226	332.372	849.109
K03518	coxS	aerobic carbon-monoxide dehydrogenase small subunit	Carbon Metabolism	211.832	279.994	369.717	315.349	142.643	125.155	174.475	224.195	336.191	475.216	212.099	284.26	485.681	202.855	632.675	301.12
K03519	coxM	aerobic carbon-monoxide dehydrogenase medium subunit	Carbon Metabolism	92.1669	455.042	390.251	829.616	142.789	279.201	94.1255	440.077	313.846	104.094	103.373	359.206	89.8653	248.132	172.122	78.1822
K03520	coxL	aerobic carbon-monoxide dehydrogenase large subunit	Carbon Metabolism	512.655	3737.72	1505.57	257.432	775.545	1520.51	156.408	397.49	1206.67	224.5	151.628	1007.57	195.586	2740.6	382.127	425.395
K05299	fdhA	formate dehydrogenase (NADP+) alpha subunit	Carbon Metabolism	22.8414	6.07888	32.7601	238.845	2.27661	87.6737	1.0094	49.7096	47.2502	17.7246	11.8856	1.71608	54.4602	53.6582	2.12717	171.488
K13788	pta	phosphate acetyltransferase	Carbon Metabolism	0	0	0	0	0	0	0	0	0	0	0.173046	0	0.738828	0	0.622937	2.29139
K14138	acsB	acetyl-CoA synthase	Carbon Metabolism	0.956695	3.75283	0	26.9	0	39.6791	0	195.435	9.47384	30.6479	31.3465	0	2.98385	3.63494	0.500545	124.852
K15022	fdhB	formate dehydrogenase (NADP+) beta subunit	Carbon Metabolism	0	2.67971	0	1.46069	0	2.50522	0	20.7838	1.01676	1.62653	0.495397	0	0.545892	1.7661	0	18.4837
K15023	acsE	5-methyltetrahydrofolate corrinoid/iron sulfur protein methyltransferase	Carbon Metabolism	0	0.230359	0	7.33457	0	4.16518	0	25.1158	0.624894	5.29239	8.64183	0	0.273577	0.423177	0	16.5101
K00244	frdA	fumarate reductase flavoprotein subunit	Electron Transport	24.4293	31.0421	44.3465	136.992	5.75765	11.1083	15.8546	27.2468	36.5406	38.37	114.858	29.3209	101.07	102.177	11.6352	45.8518
K00245	frdB	fumarate reductase iron-sulfur subunit	Electron Transport	0	0.256073	0	0.595626	0	0	0	0	0	0	1.47015	0	0	0.734248	0	0
K00246	frdC	fumarate reductase subunit C	Electron Transport	0	0.23428	0	0.237613	0	0	0	0	0.129057	0	0	0	0	0	0	0
K00247	frdD	fumarate reductase subunit D	Electron Transport	0	0	0	0	0	0	0	0	0	0	0.155196	0	0	0	0	0
K00334	nuoE	NADH-quinone oxidoreductase subunit E	Electron Transport	165.005	128.931	181.408	83.4329	273.232	159.109	580.14	206.136	138.849	343.566	220.163	106.307	164.167	119.82	461.472	212.456
K00335	nuoF	NADH-quinone oxidoreductase subunit F	Electron Transport	897.379	228.719	613.842	661.433	128.975	600.388	216.541	754.535	111.977	729.672	299.678	116.167	253.071	245.958	200.586	272.985
K00336	nuoG	NADH-quinone oxidoreductase subunit G	Electron Transport	696.796	615.028	506.429	732.19	790.748	133.079	678.39	232.183	354.442	600.53	282.371	503.054	1659.54	108.825	75.5995	118.793
K02274	coxA	cytochrome c oxidase subunit I	Electron Transport	860.159	1195.3	2365.48	7721.81	1729.15	5773.31	469.335	614.2	1732.82	672.269	1181.3	1385.96	1854.44	1408.74	3663.13	2272.66
K02275	coxB	cytochrome c oxidase subunit II	Electron Transport	1403.83	2142.84	542.132	1399.87	545.324	337.427	877.282	1045.31	533.799	1341.17	1782.53	451.005	430.422	747.079	2418.81	1047.31
K02276	coxC	cytochrome c oxidase subunit III	Electron Transport	623.557	185.677	206.008	672.013	189.299	293.939	517.762	209.666	482.024	631.165	503.583	403.912	313.274	196.882	467.605	454.758
K02277	coxD	cytochrome c oxidase subunit IV	Electron Transport	286.111	174.724	472.683	191.84	199.643	369.482	168.956	172.948	138.476	194.309	478.375	186.679	491.359	155.8	239.217	204.113
K05576	ndhE	NAD(P)H-quinone oxidoreductase subunit 4L	Electron Transport	0.898619	0.879483	1.32384	1.73276	0.675206	1.4437	0.375265	0.24588	0.707547	2.40873	0.346092	0.361993	2.64924	0.154399	5.59649	0.255381
K05577	ndhF	NAD(P)H-quinone oxidoreductase subunit 5	Electron Transport	1069.19	411.14	565.735	184.242	968.512	956.855	265.265	327.05	1346.77	184.443	135.366	772.136	828.496	517.729	652.129	302.129
K05578	ndhG	NAD(P)H-quinone oxidoreductase subunit 6	Electron Transport	20.8683	6.63857	7.54498	7.45118	6.74865	4.01509	3.41558	2.37323	3.87589	23.2735	4.30031	4.94216	13.396	1.09301	14.9142	1.02809
K15408	coxAC	cytochrome c oxidase subunit I+III	Electron Transport	472.448	916.602	329.284	1447.01	370.75	1980.64	749.687	515.224	1496.09	1374.15	1497.15	183.471	1494.82	1369.49	424.99	619.529
K08738	CYC	cytochrome c	Energy	109.711	84.6791	91.7793	10.8662	17.0292	52.158	16.0038	48.222	23.1144	57.6998	173.752	9.78422	84.2056	21.747	13.5443	39.615
K00436	hoxH	NAD-reducing hydrogenase large subunit	Energy (from H2)	48.4646	19.2101	13.5428	62.6042	15.9733	41.4646	0.160025	32.4814	4.00785	32.7645	11.5019	0.809311	10.0515	0.829785	16.446	38.8711
K06281	hyaB_hybC	hydrogenase large subunit	Energy (from H2)	68.1166	358.267	137.123	138.74	38.3423	39.172	88.0935	317.164	21.7455	60.1709	96.5452	9.76195	25.7153	129.942	137.995	138.726
K06282	hyaA_hybO	hydrogenase small subunit	Energy (from H2)	32.2015	57.8229	95.3309	264.061	38.6834	23.4694	24.2089	104.946	26.4629	92.0798	146.035	7.17047	30.06	154.402	126.831	275.975
K06441	E1.12.7.2G	ferredoxin hydrogenase gamma subunit	Energy (from H2)	0	0	0	0	0	0	0	0	0	0	0	0	0	0	0	0
K17992	hndB	NADP-reducing hydrogenase subunit HndB	Energy (from H2)	0	2.51292	0	0.300638	0	0.463467	0	4.82313	0	0.490807	1.68821	0	0	0	0	39.3793
K17993	hydA	sulfhydrogenase subunit alpha	Energy (from H2)	0	0	0	0	0	0	0	0	0	0	0.305146	0	0	0	0	1.08508
K17994	hydD	sulfhydrogenase subunit delta	Energy (from H2)	0	0	0	0	0	0	0	0.719256	0	0	0	0	0	0	0	1.385
K18005	hoxF	NiFe hydrogenase diaphorase moiety large subunit	Energy (from H2)	0	8.80893	1.73704	1.71775	0	2.38949	0	4.58761	0	0	15.5866	0	0	5.18628	0	7.70396
K18006	hoxU	NiFe hydrogenase diaphorase moiety small subunit	Energy (from H2)	0	0.31763	0	0.475226	0	0	0	1.86904	0	0	0	0	0	0.27036	0	1.94126
K18007	hoxY	NAD-reducing hydrogenase small subunit	Energy (from H2)	4.71218	4.53053	1.97764	6.33669	3.38685	6.06789	0	4.54328	0.767634	6.24798	5.99042	0.148303	2.15379	0.263601	6.3509	7.09213
K18016	mbhL	membrane-bound hydrogenase subunit alpha	Energy (from H2)	0	0	0	0.488166	0	3.47599	0	39.7039	0	0.19258	5.37602	0	0	0	0	31.7654
K18017	mbhK	membrane-bound hydrogenase subunit beta	Energy (from H2)	0	0	0	0	0	0.586857	0	1.68879	0	0	0.415576	0	0	0	0	4.37596
K18023	mbhJ	membrane-bound hydrogenase subunit mbhJ	Energy (from H2)	0	0	0	0.220111	0	0.413809	0	3.7793	0	0	1.209	0	0	0	0	3.9518
K18330	hndA	NADP-reducing hydrogenase subunit HndA	Energy (from H2)	0.45075	0	0	0	0	0	0	1.25649	0	0.226909	1.79689	0	1.1557	0	0	0.553178
K18331	hndC	NADP-reducing hydrogenase subunit HndC	Energy (from H2)	7.4174	1.97714	0	4.32728	0	7.99556	0	41.639	1.00404	6.48314	7.75052	0	0.547154	1.30222	0	6.67427
K18332	hndD	NADP-reducing hydrogenase subunit HndD	Energy (from H2)	0	3.58854	0	2.60838	0	0	0	145.987	0	0.389471	1.85304	0	0	0	0	66.8303
K16161	mmoC	methane monooxygenase component C	Methane Metabolism	0	0	0	0	0	0	0	0	0	0	0	0	0	0.239835	0	0
K00123	fdoG, fdhF, fdwA	formate dehydrogenase major subunit	Methanogenesis	982.872	1215.02	891.729	1376.2	1516.02	387.606	308.708	1084.46	2310.26	1255.02	902.996	1559.96	893.126	1077.55	1990.59	785.907
K00124	fdoH, fdsB	formate dehydrogenase iron-sulfur subunit	Methanogenesis	26.6399	35.9447	29.4917	27.794	27.301	36.0194	11.1304	65.5203	25.532	78.1829	8.53339	10.8717	20.8374	26.5571	32.912	32.5034
K00125	fdhB	formate dehydrogenase (coenzyme F420) beta subunit	Methanogenesis	0	0	0	2.72833	0	0	0	0.195331	0.334536	0	0	0	0	0	0	1.6457
K00127	fdoI, fdsG	formate dehydrogenase subunit gamma	Methanogenesis	7.29479	12.8917	4.61763	16.6403	3.22208	6.18924	2.6695	19.6149	16.453	5.72295	4.90782	1.997	5.48609	16.3641	12.3331	11.6857
K00200	fwdA, fmdA	formylmethanofuran dehydrogenase subunit A	Methanogenesis	0	0	0	1.97595	0	0	0	1.13177	0.327365	0	1.34105	0	0	1.453	0	34.6084
K00201	fwdB, fmdB	formylmethanofuran dehydrogenase subunit B	Methanogenesis	0	0	0	0.856122	0	0	0	1.11268	0.106677	0	0	0	0	2.55556	0	7.62468
K00202	fwdC, fmdC	formylmethanofuran dehydrogenase subunit C	Methanogenesis	0	0	0	1.11075	0	0	0	2.67688	0	0	0	0	0	0.804413	0	5.40908
K00203	fwdD, fmdD	formylmethanofuran dehydrogenase subunit D	Methanogenesis	0	0	0	0	0	0	0	1.00733	0	0	0	0	0	0	0	13.7487
K00205	fwdF, fmdF	4Fe-4S ferredoxin	Methanogenesis	0	0.103488	0	0.235908	0	0	0	1.32437	0	0	0	0	0	0	0	12.727
K00319	mtd	methylenetetrahydromethanopterin dehydrogenase	Methanogenesis	0	0	0	0	0	0	0	0.607582	0	0	0	0	0	0	0	18.5629
K00320	mer	5,10-methylenetetrahydromethanopterin reductase	Methanogenesis	104.99	130.139	54.1671	349.935	422.047	85.7758	586.5	74.233	161.574	117.261	61.3076	176.836	177.688	181.953	44.5111	240.104
K00399	mcrA	methyl-coenzyme M reductase alpha subunit	Methanogenesis	0	0.636484	0	0	0	0	0	0.253159	0	0	0	0	0	0	0	2.78355
K00401	mcrB	methyl-coenzyme M reductase beta subunit	Methanogenesis	0	1.55635	0	0	0	0	0	0.864727	0	0	0	0	0	0	0	3.58528
K00402	mcrG	methyl-coenzyme M reductase gamma subunit	Methanogenesis	0	0.469226	0	0	0	0	0	0.614864	0	0	0	0	0	0	0	1.80943
K00441	frhB	coenzyme F420 hydrogenase subunit beta	Methanogenesis	409.946	323.686	195.229	412.708	69.5224	225.285	205.082	356.685	77.9755	413.062	548.145	278.95	349.706	1764.41	420.372	409.192
K00442	frhD	coenzyme F420 hydrogenase subunit delta	Methanogenesis	0	0	0	1.70016	0	3.20807	0	9.99077	1.12304	1.90549	2.41703	0	0.771719	0.36473	0	5.99912
K00577	mtrA	tetrahydromethanopterin S-methyltransferase subunit A	Methanogenesis	0	0.8819	0.615391	23.4914	0.459434	3.76566	0	3.67113	0.672265	0.342598	4.59644	0	0	2.06786	0.459643	20.471
K00578	mtrB	tetrahydromethanopterin S-methyltransferase subunit B	Methanogenesis	0	0	0	0	0	0.459227	0	0	0	0	0	0	0	0	0	0
K00579	mtrC	tetrahydromethanopterin S-methyltransferase subunit C	Methanogenesis	0	0	0	0	0	0	0	0.268155	0	0.308203	0	0	0	0	0	1.47299
K00580	mtrD	tetrahydromethanopterin S-methyltransferase subunit D	Methanogenesis	0	0	0	0	0	0	0	0.640447	0	0	0	0	0	0	0	1.44125
K00581	mtrE	tetrahydromethanopterin S-methyltransferase subunit E	Methanogenesis	0	0	0	0	0	0	0	1.557	0	0	0	0	0	0	0	2.79246
K00582	mtrF	tetrahydromethanopterin S-methyltransferase subunit F	Methanogenesis	0	0	0	0	0	0	0	0	0	0	0	0	0	0	0	0
K00583	mtrG	tetrahydromethanopterin S-methyltransferase subunit G	Methanogenesis	0	0	0	0	0	0	0	0	0	0	0	0	0	0	0	0
K00584	mtrH	tetrahydromethanopterin S-methyltransferase subunit H	Methanogenesis	160.205	41.8903	16.5631	75.0166	2.86431	25.2939	3.22687	56.1603	14.1033	39.7758	124.683	15.375	36.1886	24.902	13.9999	52.5525
K00672	ftr	formylmethanofuran--tetrahydromethanopterin N-formyltransferase	Methanogenesis	0	0.400892	0	4.08979	0	0	0	11.564	0.935923	0	28.9033	0	0	4.25435	0	12.7194
K01499	mch	methenyltetrahydromethanopterin cyclohydrolase	Methanogenesis	149.806	337.439	110.179	822.358	405.239	98.4616	167.258	62.3759	213.474	34.0485	25.2989	1848.13	54.7669	164.705	150.072	97.379
K01895	ACSS1_2, acs	acetyl-CoA synthetase	Methanogenesis	5612.61	4693.58	1255.96	3839.86	1931.83	1002.16	5712.92	2122.12	4774.96	2190.96	3362.03	2172.57	2484.25	2873.56	1187.46	3438.07
K03388	hdrA2	heterodisulfide reductase subunit A2	Methanogenesis	0.556415	18.327	2.60934	244.012	0	98.6431	0	138.328	101.595	17.0414	58.7067	0	11.4522	66.5503	1.03455	577.161
K03389	hdrB2	heterodisulfide reductase subunit B2	Methanogenesis	0	2.19161	0	38.6787	0	6.45081	0	51.958	2.46873	6.60041	41.3111	0	1.09179	1.76971	0	81.1668
K03390	hdrC2	heterodisulfide reductase subunit C2	Methanogenesis	0	0.181104	0	9.34867	0	2.04868	0	2.19887	0	0	12.0989	0	0	3.45191	0	23.5491
K04480	mtaB	methanol---5-hydroxybenzimidazolylcobamide Co-methyltransferase	Methanogenesis	0	3.93256	0	2.12717	0	0	0	4.26165	0	0	4.81204	0	0	0.486921	0	37.2871
K08264	hdrD	heterodisulfide reductase subunit D	Methanogenesis	0	0.315506	0	0	0	2.59701	0	0.441034	0	0	0	0	0	0	0	2.57852
K08265	hdrE	heterodisulfide reductase subunit E	Methanogenesis	0	0	0	0.143745	0	0	0	0	0	0	0	0	0	0	0	3.1728
K11260	fwdG	4Fe-4S ferredoxin	Methanogenesis	0	0.529382	0	0	0	0	0	0.574332	0	0	0	0	0	0	0	1.04262
K11261	fwdE, fmdE	formylmethanofuran dehydrogenase subunit E	Methanogenesis	8.18829	21.0264	1.22125	21.1048	2.14955	11.9081	0.91764	38.6964	6.81178	9.05998	29.9521	1.41433	0	9.06127	1.95633	235.202
K14080	mtaA	methyl-Co(III) methanol-specific corrinoid protein:coenzyme M methyltransferase	Methanogenesis	0	3.09302	0	5.30632	0	0	0	4.68002	0	0	2.07656	0	0	0	0	25.8388
K14081	mtaC	methanol corrinoid protein	Methanogenesis	0	0.193859	0	0	0	0	0	1.40659	0	0	0	0	0	0	0	3.7869
K14082	mtbA	methyl-Co(III) methylamine-specific corrinoid protein:coenzyme M methyltransferase	Methanogenesis	0	0	0	0	0	0	0	1.18199	0	0	0	0	0	0	0	3.35661
K14083	mttB	trimethylamine---corrinoid protein Co-methyltransferase	Methanogenesis	182.273	377.598	157.595	189.615	36.1909	86.5206	86.2406	970.817	361.937	119.256	112.819	108.264	185.948	145.212	31.19	498.987
K14084	mttC	trimethylamine corrinoid protein	Methanogenesis	0	0.964198	0.220876	11.9269	0	3.80021	0	13.9821	0.767191	5.56111	9.34422	0	0	0	0	19.0712
K14126	mvhA, vhuA, vhcA	F420-non-reducing hydrogenase large subunit	Methanogenesis	0	0.688198	0	59.0725	0	17.52	0	19.2005	5.88603	6.8445	35.0181	0	0	1.78254	0	74.1674
K14127	mvhD, vhuD, vhcD	F420-non-reducing hydrogenase iron-sulfur subunit	Methanogenesis	0	0	0	1.5334	0	3.30643	0	8.99844	3.11293	4.83704	8.01234	0	2.85443	0	0	7.88342
K14128	mvhG, vhuG, vhcG	F420-non-reducing hydrogenase small subunit	Methanogenesis	0	0	0	16.8417	0	4.21754	0	16.5913	2.24023	2.63202	17.4721	0	0	1.23462	0	152.815
K16176	mtmB	methylamine---corrinoid protein Co-methyltransferase	Methanogenesis	0	3.07765	0	4.75863	0	0.308661	0	14.961	0.459229	0.515024	9.24169	0	0	0.44678	0	57.8026
K16177	mtmC	monomethylamine corrinoid protein	Methanogenesis	0	2.09555	0	0	0	0	0	1.75442	0	0	0.57014	0	0	0	0	15.6655
K16178	mtbB	dimethylamine---corrinoid protein Co-methyltransferase	Methanogenesis	0	0.541089	0	0.230935	0	0.233892	0	10.081	0	0	0	0	0	0	0	5.41539
K16179	mtbC	dimethylamine corrinoid protein	Methanogenesis	0	0	0	0.131129	0	0	0	3.50959	0	0	0	0	0	0	0	9.10642
K00362	nirB	nitrite reductase (NADH) large subunit	Nitrogen Metabolism	0	13.0914	0.631649	21.2907	0	9.123	0	31.0834	3.24652	19.6323	19.2225	1.75574	17.072	5.34296	2.91343	64.3046
K00363	nirD	nitrite reductase (NADH) small subunit	Nitrogen Metabolism	7.51479	3.9474	3.22378	7.89645	2.22037	1.5609	3.22062	0.63956	4.29191	4.3378	7.12677	10.7281	0	5.07634	8.17745	2.21424
K00366	nirA	ferredoxin-nitrite reductase	Nitrogen Metabolism	755.139	354.936	909.967	899.249	1096.28	372.532	765.685	182.846	1100.87	752.301	714.329	1201.7	790.178	154.334	1985.89	1732.51
K00367	narB	ferredoxin-nitrate reductase	Nitrogen Metabolism	75.5318	75.3984	21.1341	37.3605	94.8548	84.6009	28.1179	13.7308	55.816	86.1647	22.7137	93.3911	170.834	9.30619	133.796	2.19075
K00368	nirK	nitrite reductase (NO-forming)	Nitrogen Metabolism	499.216	266.836	127.021	309.769	92.6097	345.527	77.4506	450.83	532.883	103.656	144.466	251.565	89.0821	384.318	116.795	112.886
K00370	narG, narZ, nxrA	nitrate reductase / nitrite oxidoreductase, alpha subunit	Nitrogen Metabolism	49.7223	60.6396	56.8076	281.485	3.73476	83.4162	2.9581	228.1	29.3222	50.0357	443.724	2.16405	70.7997	57.5557	53.8699	148.013
K00371	narH, narY, nxrB	nitrate reductase / nitrite oxidoreductase, beta subunit	Nitrogen Metabolism	72.8618	19.3326	20.7181	18.6945	2.73694	25.0512	4.55656	36.475	5.39955	6.80149	115.557	0.601081	15.8058	25.5939	68.4417	76.2479
K00372	nasA	assimilatory nitrate reductase catalytic subunit	Nitrogen Metabolism	58.7113	54.5087	52.1652	187.471	300.562	146.448	521.497	171.185	494.696	83.633	47.1746	596.583	14.7623	181.648	113.261	46.6146
K00374	narI, narV	nitrate reductase gamma subunit	Nitrogen Metabolism	0	42.7741	1.54723	18.0152	0	4.48574	0	3.16896	1.41088	7.01703	23.3298	0.578081	1.92929	8.84858	1.13806	1.89193
K00376	nosZ	nitrous-oxide reductase	Nitrogen Metabolism	374.461	711.844	1332.94	987.914	596.003	521.65	275.196	136.509	534.961	387.424	156.245	206.752	661.445	126.236	969.768	915.246
K02164	norE	nitric oxide reductase NorE protein	Nitrogen Metabolism	0	0.332999	0	0	0	0	0	0	0.33925	0	0	0	0	0	0	0
K02305	norC	nitric oxide reductase subunit C	Nitrogen Metabolism	2.14634	3.63774	0	26.6731	5.7536	2.89968	0.224156	15.5401	4.70084	2.56143	4.97282	1.41482	0	10.1708	0	3.03068
K02448	norD	nitric oxide reductase NorD protein	Nitrogen Metabolism	0	2.11753	0	1.14367	1.46451	0	1.9538	0	0.13422	0.486234	2.93543	0.306226	0.238828	5.7418	0	0
K02567	napA	nitrate reductase (cytochrome)	Nitrogen Metabolism	18.5144	84.6797	18.0657	18.1948	34.0087	23.7148	7.31258	27.8416	24.6293	43.1197	96.9872	2.35955	74.7675	160.605	9.66402	8.60827
K02568	napB	nitrate reductase (cytochrome), electron transfer subunit	Nitrogen Metabolism	0	3.70902	1.16133	1.62381	0.195142	2.34438	0.799813	0	1.9384	0.903273	10.3918	0.392733	4.68834	6.04084	0.446634	0
K02586	nifD	nitrogenase molybdenum-iron protein alpha chain	Nitrogen Metabolism	4.51184	1.13101	0.79077	0	0	0	0	4.30748	0	1.06509	0	0	0	0	0	0
K02588	nifH	nitrogenase iron protein NifH	Nitrogen Metabolism	4.73623	6.43509	0	0	0	0	0	1.66501	0	0	0	0	0	0	0	0
K02591	nifK	nitrogenase molybdenum-iron protein beta chain	Nitrogen Metabolism	14.8495	0.414577	0	0	0	0	0	0	0	0.163602	0	0	0	0	0	0
K03385	nrfA	nitrite reductase (cytochrome c-552)	Nitrogen Metabolism	0	4.53803	0	2.08974	0	0.577851	0	3.40129	0	0.426034	10.6783	0	0	0	0	8.36399
K04561	norB	nitric oxide reductase subunit B	Nitrogen Metabolism	93.9726	80.2091	30.1021	255.557	34.8745	77.4183	29.1459	28.5139	137.378	63.7599	42.842	24.259	51.0312	36.6776	59.1908	122.32
K04748	norQ	nitric oxide reductase NorQ protein	Nitrogen Metabolism	81.3483	59.6777	272.312	249.227	71.5828	73.2144	61.9544	60.1917	38.9154	132.773	246.019	81.6086	67.7247	224.664	156.942	97.4414
K10535	hao	hydroxylamine dehydrogenase	Nitrogen Metabolism	0	0	0	0.415197	0	0	0	0	0	0	27.3413	0	0	2.14445	0	0
K10944	pmoA-amoA	methane/ammonia monooxygenase subunit A	Nitrogen Metabolism	0	0	0	0	0	0	0	0	0	0	5.67898	0	0	0.455913	0	0
K10945	pmoB-amoB	methane/ammonia monooxygenase subunit B	Nitrogen Metabolism	0	0	0	0	0	0	0	0	0	0	3.73541	0	0	1.0197	0	0
K10946	pmoC-amoC	methane/ammonia monooxygenase subunit C	Nitrogen Metabolism	0	0	0	0	0	0	0	0	0	0	5.00933	0	0	1.45271	0	0
K15864	nirS	nitrite reductase (NO-forming) / hydroxylamine reductase	Nitrogen Metabolism	4.77883	6.1238	29.7853	123.262	19.0337	19.4753	3.28182	59.1486	15.8125	16.5859	29.264	6.60515	24.5585	173.228	12.078	9.12265
K15876	nrfH	cytochrome c nitrite reductase small subunit	Nitrogen Metabolism	0	1.40928	0	1.26856	0	0	0	9.1185	0	0	9.39567	0	0	0	0	30.7439
K00380	cysJ	sulfite reductase (NADPH) flavoprotein alpha-component	Sulfur Metabolism	1.24454	65.0055	4.8165	18.5018	9.22779	55.0629	1.77478	22.0248	57.6279	21.7615	26.2043	18.9718	31.1734	23.829	8.84002	1.10254
K00381	cysI	sulfite reductase (NADPH) hemoprotein beta-component	Sulfur Metabolism	11.0135	54.3685	8.52173	47.2107	4.91161	31.8134	3.1672	31.303	35.8248	7.97935	62.7548	25.2782	35.9117	20.8645	3.5214	10.5242
K00390	cysH	phosphoadenosine phosphosulfate reductase	Sulfur Metabolism	2556.02	557.974	944.245	1105.61	282.512	1334.57	795.778	605.959	337.531	2188.18	891.091	857.595	1482.26	376.464	700.097	5688
K00392	sir	sulfite reductase (ferredoxin)	Sulfur Metabolism	116.68	33.969	10.6694	51.1522	62.7769	57.0814	28.2876	22.2002	30.4328	45.9992	88.7592	42.2827	118.001	22.3406	171.672	5.78612
K00394	aprA	adenylylsulfate reductase, subunit A	Sulfur Metabolism	0	5.50558	0	21.6812	0	5.50201	0	24.3532	5.59485	33.1028	6.34302	0	1.99201	0.69203	0	49.3068
K00395	aprB	adenylylsulfate reductase, subunit B	Sulfur Metabolism	0	0.493774	0	2.00019	0	1.06936	0	6.64658	1.04817	2.47782	4.43962	0	0	0	0	6.22439
K00860	cysC	adenylylsulfate kinase	Sulfur Metabolism	36.1998	66.4656	63.2727	99.6074	87.6354	48.1761	25.4576	121.82	34.2141	146.947	110.659	121.153	313.596	53.8752	56.7815	91.1881
K00955	cysNC	bifunctional enzyme CysN/CysC	Sulfur Metabolism	169.341	653.848	525.635	160.025	438.085	1015.95	433.558	299.464	661.83	213.126	377.897	808.212	434.168	70.5996	105.552	123.896
K00956	cysN	sulfate adenylyltransferase subunit 1	Sulfur Metabolism	7.91945	14.891	1.62091	2.71832	6.9545	13.0617	3.72571	2.33005	11.159	26.6372	141.876	14.9177	16.1258	12.4413	18.54	19.0752
K00957	cysD	sulfate adenylyltransferase subunit 2	Sulfur Metabolism	186.177	159.177	619.747	80.663	312.289	412.54	205.433	980.152	115.184	342.067	459.553	244.472	431.214	84.7439	131.659	374.796
K00958	sat, met3	sulfate adenylyltransferase	Sulfur Metabolism	325.216	152.917	358.413	91.5224	265.211	104.74	64.8233	251.871	175.232	289.902	369.936	198.94	508.506	97.3697	161.208	444.95
K08357	ttrABC	Involved in alternative thiosulfate oxidation to/from tetrathionate	Sulfur Metabolism	0	0	0	0	0	0	0	0	0	0	0	0	0	0	0.539215	0
K08358	ttrABC	Involved in alternative thiosulfate oxidation to/from tetrathionate	Sulfur Metabolism	0	0	0	0	0	0	0	0	0	0	1.86771	0	0	0.254351	0	0.36836
K11180	dsrA	dissimilatory sulfite reductase alpha subunit	Sulfur Metabolism	0	1.41382	0	3.53111	0	2.04779	0	22.3544	1.53329	3.62196	5.40249	0	2.04946	0.398298	0	40.8755
K11181	dsrB	dissimilatory sulfite reductase beta subunit	Sulfur Metabolism	0	0.278999	0	6.72339	0	2.05935	0	9.73911	0.610089	4.20127	1.27277	0	1.28361	1.85872	0	26.5596
K13811	PAPSS	3''-phosphoadenosine 5''-phosphosulfate synthase	Sulfur Metabolism	0	0	0	0	0	0	0	0	0	0	0	0	0	0	0	0
K16937	doxAD	Involved in alternative thiosulfate oxidation to/from tetrathionate	Sulfur Metabolism	212.06	241.335	983.412	347.195	200.398	196.659	135.097	311.944	240.98	647.442	341.24	208.291	804.166	838.643	814.852	748.029
K16950	asrA	anaerobic sulfite reductase subunit A	Sulfur Metabolism	0	0	0	0	0	0.765898	0	0	0	0	0	0	0	0	0	0.229038
K17218	sqr	sulfide:quinone oxidoreductase	Sulfur Metabolism	1252.41	1238.18	651.119	293.577	2395.18	2904.65	659.215	588.776	1433.84	444.376	610.254	713.184	397.58	784.421	849.147	1725.56
K17222	soxA	L-cysteine S-thiosulfotransferase	Sulfur Metabolism	7.05576	9.66774	2.24427	0.452337	0	8.11862	0.657765	4.31554	2.66098	3.57052	7.12677	0.688359	7.37805	1.87181	18.3648	6.34039
K17223	soxX	L-cysteine S-thiosulfotransferase	Sulfur Metabolism	4.55386	14.3849	2.51577	0	0.582202	7.04228	0.894349	0.786458	1.00186	3.72779	1.32429	0.728378	0	1.41215	7.03383	3.22153
K17224	soxB	S-sulfosulfanyl-L-cysteine sulfohydrolase	Sulfur Metabolism	2.932	77.8175	2.05343	1.0201	1.36046	4.14446	1.61178	2.0037	4.4246	3.24621	0	3.14109	0	2.05292	3.23254	4.14293
K17225	soxC	sulfane dehydrogenase subunit SoxC	Sulfur Metabolism	3.48712	62.1206	1.4835	0	0.872402	11.2379	1.39339	5.06636	4.677	1.61997	0	1.97622	0	3.09291	2.08404	0
K17226	soxY	sulfur-oxidizing protein SoxY	Sulfur Metabolism	1.18081	13.6422	0.680026	3.62303	0	5.31255	0.728046	0	1.66741	0.39839	2.92776	0.585247	0	3.8941	0.978167	0.636926
K17227	soxZ	sulfur-oxidizing protein SoxZ	Sulfur Metabolism	5.43098	14.6328	2.84243	0.148957	2.36254	5.28112	2.32767	2.34635	1.2512	3.02315	4.04205	1.20903	0	1.89803	6.2066	0.724479
K19713	tsdAB	Involved in alternative thiosulfate oxidation to/from tetrathionate	Sulfur Metabolism	0	0	0	0.869351	0	0.881888	0	0.913474	0	1.52656	2.99062	0	0	0	0	0.722732
K08355	aoxA	arsenite oxidase small subunit	Arsenic Metabolism	43.3079	52.4391	44.4197	26.0878	9.99291	21.6902	18.2486	34.892	20.7203	63.9181	48.0997	44.4627	89.6989	60.2224	42.9497	58.6021
K08356	aoxB	arsenite oxidase large subunit	Arsenic Metabolism	472.633	164.683	243.241	448.06	105.829	117.642	91.5274	311.736	856.082	680.546	171.246	207.499	1080.75	1042.79	104.236	114.759
K00055	E1.1.1.90	aryl-alcohol dehydrogenase	Hydrocarbon Degredation	342.57	61.9499	64.1496	107.333	31.638	127.607	61.7923	110.036	163.414	161.491	29.4774	54.3125	92.9901	51.8314	89.9734	57.3977
K00446	dmpB, xylE	catechol 2,3-dioxygenase	Hydrocarbon Degredation	52.8291	137.865	163.479	139.821	15.6867	42.8834	70.3491	45.9513	37.1127	55.6618	59.0874	74.9991	145.742	137.239	151.968	280.666
K00462	bphC	biphenyl-2,3-diol 1,2-dioxygenase	Hydrocarbon Degredation	0.392284	0	0.717956	0.59884	0.86261	0	0.98912	0	0.297665	0	0	0	0.473835	0	0	0
K01055	pcaD	3-oxoadipate enol-lactonase	Hydrocarbon Degredation	0.901499	16.6689	0.920222	4.2972	7.35095	8.20425	2.64031	8.41146	3.47774	2.68813	11.9007	5.35895	1.14638	6.73124	0.491877	11.592
K01617	dmpH, xylI, nahK	2-oxo-3-hexenedioate decarboxylase	Hydrocarbon Degredation	0	0.552925	0.506804	0	0	1.22212	0	0	0	0	2.71666	0	0	0	0	0
K01666	mhpE	4-hydroxy 2-oxovalerate aldolase	Hydrocarbon Degredation	27.2038	3.87643	21.4761	6.66151	25.6712	7.8725	3.68802	6.38065	21.5546	25.9983	4.87471	16.1309	11.379	17.8599	15.509	9.56269
K01821	praC, xylH	4-oxalocrotonate tautomerase	Hydrocarbon Degredation	7.77252	14.0448	10.6305	14.0461	12.0452	17.9503	7.91168	5.78905	8.4148	9.19395	15.4228	4.10946	6.28984	7.12651	15.2087	8.84064
K01856	catB	muconate cycloisomerase	Hydrocarbon Degredation	64.2306	81.2602	14.0575	33.5528	13.7705	20.2288	18.0637	22.761	40.3708	20.5948	4.28734	30.4595	7.34249	23.0468	18.8419	12.2976
K02554	mhpD	2-keto-4-pentenoate hydratase	Hydrocarbon Degredation	3.26108	2.03467	1.49149	6.96331	22.5054	5.37952	34.5062	18.1534	15.3637	4.13694	19.6644	24.7279	1.43876	9.81405	9.84241	0
K03381	catA	catechol 1,2-dioxygenase	Hydrocarbon Degredation	0.305394	0	0	0	0.82273	0	0	0	0	0	0	0	0.558768	0	0.455849	0
K04102	pht5	4,5-dihydroxyphthalate decarboxylase	Hydrocarbon Degredation	25.5848	24.6451	25.3563	32.0026	9.49591	10.0505	5.21125	19.8001	18.7451	13.734	46.2397	10.0351	42.592	11.339	13.4782	161.991
K04112	bcrC, badD	benzoyl-CoA reductase subunit C	Hydrocarbon Degredation	0	0	0	3.73392	0	0	0	0	0.379867	0	22.4641	0	0	2.10329	0	5.43633
K04113	bcrB, badE	benzoyl-CoA reductase subunit B	Hydrocarbon Degredation	0	0.993785	0	26.3623	0	2.80235	0	0.301215	0	0.63905	10.4782	0	0	11.3958	0	4.96585
K04114	bcrA, badF	benzoyl-CoA reductase subunit A	Hydrocarbon Degredation	0	0	0	1.11549	0	0	0	0.836529	0	0	1.08972	0	0	0	0	0
K04116	aliA	cyclohexanecarboxylate-CoA ligase	Hydrocarbon Degredation	22.1152	4.69125	5.40075	27.1679	12.1049	5.48931	5.73094	12.6313	5.26631	5.04411	7.41779	3.80348	10.8346	16.8295	8.6158	10.8113
K04117	aliB	cyclohexanecarboxyl-CoA dehydrogenase	Hydrocarbon Degredation	0	0.435798	0	6.60146	0	0	1.19247	0.431554	1.90171	4.10358	29.2776	1.8386	3.74737	10.6936	0.300115	4.47508
K05784	benC-xylZ	benzoate/toluate 1,2-dioxygenase reductase component	Hydrocarbon Degredation	0	0.593595	0	0.132184	0	0	0	0.330302	0	0	0	0	0	0	0	0
K07104	catE	catechol 2,3-dioxygenase	Hydrocarbon Degredation	28.848	102.055	148.936	634.162	55.0488	112.647	125.983	109.695	99.178	73.2907	49.5595	92.6721	26.8144	452.15	39.965	251.097
K07535	badH	2-hydroxycyclohexanecarboxyl-CoA dehydrogenase	Hydrocarbon Degredation	5.77849	10.2357	4.59367	21.7965	13.7727	13.5141	13.6127	16.0712	14.4758	9.58823	50.5791	15.7285	3.18174	15.6373	4.54377	21.0172
K07536	badI	2-ketocyclohexanecarboxyl-CoA hydrolase	Hydrocarbon Degredation	0	0	0	0	0	0	0	0	0	0	0	0	0	0	0.13683	0
K07537	dch	cyclohexa-1,5-dienecarbonyl-CoA hydratase	Hydrocarbon Degredation	0	0	0	3.00842	0	0	0	0	0	0	1.94538	0	0.336531	0.117298	0	3.71787
K07538	had	6-hydroxycyclohex-1-ene-1-carbonyl-CoA dehydrogenase	Hydrocarbon Degredation	0	0	0	0.892391	0	0	0	10.2941	0	0	10.573	0	0	0	0	31.1432
K07539	oah	6-oxocyclohex-1-ene-carbonyl-CoA hydrolase	Hydrocarbon Degredation	0	0	0	0.404967	0	0	0	0.400141	0	0	0	0	0	0	0	0.538882
K07543	bbsE	benzylsuccinate CoA-transferase BbsE subunit	Hydrocarbon Degredation	0	0	0	0	0	0	0	0	0	0	0	0	0	0.354475	0	0
K07544	bbsF	benzylsuccinate CoA-transferase BbsF subunit	Hydrocarbon Degredation	0	0	0	0.188186	0	0.543778	0	0	1.2355	0	3.67902	0	0	0.305222	0	0
K07546	bbsH	E-phenylitaconyl-CoA hydratase	Hydrocarbon Degredation	0	0	0	0	0	0	0	0	0	0	0	0.578081	0	0	0	0
K07548	bbsD	2-hydroxy(phenyl)methyl-succinyl-CoA dehydrogenase BbsD subunit	Hydrocarbon Degredation	0	0	0	0	0	0	0.492142	0	0	0.377271	0	0.129047	0	0	0	0
K07549	bbsA	benzoylsuccinyl-CoA thiolase BbsA subunit	Hydrocarbon Degredation	0	0	0	0	0	0	0	0	0	0	0	0	0	0	0	0
K08690	bphB	cis-2,3-dihydrobiphenyl-2,3-diol dehydrogenase	Hydrocarbon Degredation	2.69886	1.92936	7.66478	0	0	0	0	1.05953	0	0	0	0	0	0	0	0
K10216	dmpD, xylF	2-hydroxymuconate-semialdehyde hydrolase	Hydrocarbon Degredation	2.76624	1.27297	3.8751	3.59098	1.00026	1.54291	1.03363	2.31326	2.90163	2.83571	11.0344	3.27467	4.24405	4.44627	8.68184	1.70938
K10217	dmpC, xylG, praB	aminomuconate-semialdehyde/2-hydroxymuconate-6-semialdehyde dehydrogenase	Hydrocarbon Degredation	0.369118	12.9394	2.09201	8.33935	0	6.37948	5.13365	15.0575	22.4604	20.3712	58.3475	20.1583	184.375	10.4653	1.96328	1.97531
K10622	cmtD, dhbB	HCOMODA/2-hydroxy-3-carboxy-muconic semialdehyde decarboxylase	Hydrocarbon Degredation	0	0	0	2.01244	0.450138	0	0	0	1.39577	0	0	2.14229	0	0	0	0
K11311	antC	anthranilate 1,2-dioxygenase reductase component	Hydrocarbon Degredation	0	0	0	0.295238	0	0	0	0	0	0	0	0	0	0	0	0
K14578	nahAb, nagAb, ndoA, nbzAb, dntAb	naphthalene 1,2-dioxygenase ferredoxin component	Hydrocarbon Degredation	0	1.11449	0	0	0	1.85387	0	0	0.112532	0.745558	1.14545	0	0	0	0	0
K14581	nahAa, nagAa, ndoR, nbzAa, dntAa	naphthalene 1,2-dioxygenase ferredoxin reductase component	Hydrocarbon Degredation	1.6594	0.987547	0	0	0.687283	0	0	1.59669	0	0.877127	0	0	0	0	0	0
K14584	nahD	2-hydroxychromene-2-carboxylate isomerase	Hydrocarbon Degredation	0	0	0	0	0	0	0	0	0	0.19694	0.242885	0	0	0	0	0
K14585	nahE	trans-o-hydroxybenzylidenepyruvate hydratase-aldolase	Hydrocarbon Degredation	8.91587	7.86511	24.3643	5.3787	0.216758	2.29769	4.47072	13.1068	13.2527	0.648314	0	3.81736	0.485487	3.77475	1.39245	0
K14727	pcaL	3-oxoadipate enol-lactonase / 4-carboxymuconolactone decarboxylase	Hydrocarbon Degredation	0	8.13092	0.97238	0.717532	0	3.67612	1.18185	0	1.70924	0	0.152573	1.79983	0	0.337163	0	0
K15750	bphAb, bphA2, bphE	biphenyl 2,3-dioxygenase subunit beta	Hydrocarbon Degredation	0	0	0.202326	0	0	0	0	0	0	0	0	0	0	0	0	0
K15756	carC	2-hydroxy-6-oxo-6-(2'-aminophenyl)hexa-2,4-dienoate hydrolase	Hydrocarbon Degredation	0	1.40988	0	0	0	0	0	1.46991	1.3036	1.73788	0	0.769728	1.05364	0.292299	0	8.02108
K15760	tmoA, tbuA1, touA	toluene monooxygenase system protein A	Hydrocarbon Degredation	0	0	0	0	0	0	0	0.185447	0	0	0	0	0	0	0	0
K15762	tmoC, tbuB, touC	toluene monooxygenase system ferredoxin subunit	Hydrocarbon Degredation	0	0	0	0	0	0	0	0	0	0	0	0	0	0	0	0
K15763	tmoD, tbuV, touD	toluene monooxygenase system protein D	Hydrocarbon Degredation	0	0	0	0	0	0	0	0	0	0	0	0	0	0	0	0
K15764	tmoE, tbuA2, touE	toluene monooxygenase system protein E	Hydrocarbon Degredation	0	0	0	0	0	0	0	0	0	0	0.666627	0	0	0	0	0
K16246	dmpP, poxF, tomA5	phenol/toluene 2-monooxygenase (NADH) P5/A5	Hydrocarbon Degredation	0	0	0	0	0	0	0	0	0	0.232641	1.02195	0	0.342366	0	0	0.428602
K16268	todC2, bedC2, tcbAb	benzene/toluene/chlorobenzene dioxygenase subunit beta	Hydrocarbon Degredation	0	0	0	0	0	0	0	0	0	0.211292	0	0.345438	0	0	0	0
K16269	todD, tcbB	cis-1,2-dihydrobenzene-1,2-diol/chlorobenzene dihydrodiol dehydrogenase	Hydrocarbon Degredation	0	0	0	0	0	0	0	0	0	0	0	0	0	0	0	0
K18087	bphAc, bphA3, bphF	biphenyl 2,3-dioxygenase ferredoxin component	Hydrocarbon Degredation	0	0	0	0	0	0	0	0	0	0	0	0	0	0	0	0
K18248	andAb	anthranilate 1,2-dioxygenase ferredoxin component	Hydrocarbon Degredation	0	0.179335	0	0	0	0	0	0	0.114629	0	0	0.257508	0	0.172596	0	0
K18249	andAa	anthranilate 1,2-dioxygenase ferredoxin reductase component	Hydrocarbon Degredation	0	2.54232	0	0	0	0	0	0	0.670039	0	0	0	0	0	0	0
K18364	bphH, xylJ, tesE	2-oxopent-4-enoate/cis-2-oxohex-4-enoate hydratase	Hydrocarbon Degredation	0	0	0	0	0	0	0	0	0.105761	0	1.01982	0	0	0	0	0
K19185	kdhA	6-hydroxypseudooxynicotine dehydrogenase subunit alpha	Hydrocarbon Degredation	0	0	0	0	0	0	0.338496	0	0	0	0	0	0	0	0	0
K19186	kdhB	6-hydroxypseudooxynicotine dehydrogenase subunit beta	Hydrocarbon Degredation	0	0	0	0	0	0	0	0	0	0	0	0	0	0	0	0
K19187	kdhL	6-hydroxypseudooxynicotine dehydrogenase subunit gamma	Hydrocarbon Degredation	0	0	0	0	0	0	0	0	0	0	0	0	0	0	0	0
K19515	bamB	benzoyl-CoA reductase subunit BamB	Hydrocarbon Degredation	0	0	0	0	0	0	0	0	0	0	0	0	0	0	0	0
K19516	bamC	benzoyl-CoA reductase subunit BamC	Hydrocarbon Degredation	0	0	0	0.142499	0	0	0	0.426768	0	0	0	0	0	0	0	2.76137
K19818	ndhA	nicotine dehydrogenase subunit A	Hydrocarbon Degredation	0	0	0	0	0	0	0	0.425195	0	0	0	0	0	0	0	0
K19819	ndhB	nicotine dehydrogenase subunit B	Hydrocarbon Degredation	0	0	0	0	0	0	0	0	0	0	0.70342	0	0	0	0	0
K19820	ndhC	nicotine dehydrogenase subunit C	Hydrocarbon Degredation	0	0	0	0	0	0	0	0	0	0	0	0	0	0	0	0
K20155	mao	4-methylaminobutanoate oxidase (methylamine-forming)	Hydrocarbon Degredation	0	0	0	0	0	0	0	0	0	0	0	0	0	0	0	0
K20170	nicA1	nicotine oxidoreductase	Hydrocarbon Degredation	2.06814	0	0	0	0	0	0	0	1.44082	2.13551	1.94832	0	3.34711	0.855848	0	0
*Values represent transcripts per million (TPM)
